# Supplementary material for: YO2 Induces Melanoma Cell Apoptosis through p53-Mediated LRP1 Downregulation
Source: Cancers (Basel). 2022 Dec 31;15(1):288. doi: 10.3390/cancers15010288 (PMC9818169; doi:10.3390/cancers15010288)
Supplement: Supplementary file 1 [file cancers-15-00288-s001.zip]

Archive with 1 entries (1 files):
- cancers-2092191-supplementary.pdf
